# Supplementary material for: Self-Templating Synthesis of N/P/Fe Co-Doped 3D Porous Carbon for Oxygen Reduction Reaction Electrocatalysts in Alkaline Media
Source: Nanomaterials (Basel). 2022 Jun 19;12(12):2106. doi: 10.3390/nano12122106 (PMC9228732; doi:10.3390/nano12122106)
Supplement: Supplementary file 1 [file nanomaterials-12-02106-s001.zip]

Archive with 1 entries (1 files):
- nanomaterials-1766625-supplementary.pdf
